# Supplementary material for: PPARα−ACOT12 axis is responsible for maintaining cartilage homeostasis through modulating de novo lipogenesis
Source: Nat Commun. 2022 Jan 5;13:3. doi: 10.1038/s41467-021-27738-y (PMC8733009; doi:10.1038/s41467-021-27738-y)
Supplement: Supplementary file 3 — Source Data [file 41467_2021_27738_MOESM3_ESM.xlsx]

## Sheet: Fig. 1
b	OARSI grade		MMP13 expression				c	BODIPY positive cells				d	LD area per cell
	Non-OA	OA	Non-OA	OA				Non-OA	OA				Non-OA	OA
	0	5	0.912992	4.40519				8	60				4.85	12.38
	0	4	0.742262	3.52963				14	61				5.6	17.55
	0	3	0.867342	7.06017				11	64				6.71	18.74
	0	5	0.615357	4.68182				20	65				9.17	20.1
	0	4	0.519492	5.60029				22	59				7.13	21.88
	0	5	1.16224	7.39067				21	54				8.45	22.74
	1	4	1.58952	6.80544				24	55
	1	5	1.25993	4.72291				18	44
	0	4	1.53748	5.78837				17	43
	0	3	0.79339	2.27335				15	50
	1	4		8.2571				14	53
		4		7.57327				18	54
		4		7.4774				19	47
		4		6.76527				7	49
		5		5.76098				12	59
				10.3351				14	54
				4.55583
				3.32329
				4.73112
				6.97252
e	HN-AC		iMACs				e	PPARA expression
	BODIPY area / DAPI		BODIPY area / DAPI					Non-OA	OA
	Control	IL-1b	Control	IL-1b				1.41544	0.227812
	0.675676	4.72973	0.526316	7.68421				3.29097	0.082293
	0.540541	4.05405	0.421053	6.73684				2.44664	0.314309
	0.810811	5.67568	0.631579	6.31579				0.310266	0.083284
	0.540541	6.48649	1.57895	6.21053				1.29343	0.156982
	0.405405	6.89189	0.842105	7.36842				0.386418	0.415638
	1.08108	5.27027	0.736842	7.26316				0.464388	0.71018
	0.945946	6.75676	0.947368	5.68421				0.302123	0.336485
	1.48649	6.62162	1.26316	7.05263				0.397346	0.13311
	1.89189	5.54054	1.57895	7.47368				0.476157	0.655521
	1.62162	5	1.47368	6.31579				0.811854	1.1129
								1.05133
								0.353648

## Sheet: Fig. 2
a	OARSI grade		BODIPY positive				b	MMP13 positive		ADAMTS4 positive
	Ppara+/+	Ppara-/-	Ppara+/+	Ppara-/-				Ppara+/+	Ppara-/-	Ppara+/+	Ppara-/-
	1	4	7.28	35.18				25.182	50.2041	14.4828	30.2041
	2	4	9.12	40.64				35.669	46.25	11.6134	21.2613
	1	4	10.31	38.11				22.168	48.889	15.623	28.219
	1	5	11.92	43.48				28.179	47.142	12.1428	27.388
	1	3	8.58	39.25				23.614	43.956	10.9143	25.166
c	OARSI grade		BODIPY positive				d	MMP13 positive		ADAMTS4 positive
	O/E +	O/E -	O/E +	O/E -				O/E +	O/E -	O/E +	O/E -
	3	1	35.448	10.47				45.7143	12.4088	22.1992	8.1624
	4	1	38.14	5.48				51.8919	8.59375	19.9232	7.6211
	2	0	25.48	8.47				55.3333	14.5038	23.3128	11.3125
	3	1	30.48	9.448				51.7722	7.69231	25.1621	12.1924
	3	1	29.14	4.83				46.48	10.48	18.7233	7.2813

## Sheet: Fig. 3
b	Ppara expression		Acot12 expression			c	Acot12 expression				d	ACOT12 expression
	Control	siPpara	Control	siPpara			Ppara+/+	Ppara-/-				Non-OA	OA
	0.995046	0.594927	1.00334	0.585953			0.996166	0.628868				0.170093	0
	0.880636	0.55427	0.913043	0.635117			0.894728	0.563524				0.218823	0
	1.12432	0.638565	1.08361	0.422408			1.10911	0.704466				0.220202	0
												0.406845	0.00046
												0.413281	0.00046
e	ACOT12 positive					f	Acot12 expression					0.649572	0.004597
	Non-OA	OA					Sham	OA				0.680833	0.007815
	88	11					1.07882	0.640394				0.696003	0.011493
	82	13					0.938424	0.633005				0.832078	0.039535
	66	24					1.28325	0.719212				1.24398	0.125042
	74	19					0.87931	0.302956				1.58141	0.148946
	70	27					0.820197	0.342365				1.31202	0.352139
	91	23										2.11789	0.502924
	86	12										2.362	0.245486
	62	15										1.0224	0.279045
	73	20										1.35017	0.171932
	77	16										1.86965	0.205031
												0.852765	0.23859
g	ACOT12 expression		Acot12 expression			h	ACOT12 positive				i	ACOT12 expression
	HN-AC		WT iMACs				Sham	DMM				shControl	shACOT12
	Control	siPpara	Control	siPpara			92	43.3962				0.973919	0.564001
	0.973919	0.564001	0.98925	0.208277			88.135	39.1245				0.831626	0.511591
	0.831626	0.511591	1.14159	0.330093			80.1425	46.3229				1.19446	0.621779
	1.19446	0.621779	0.869155	0.087145			85.624	40.1385
j		mRNA fold change
		shControl			shACOT12					k	FFA level
	MMP13	0.940123	0.891329	1.16855	3.47798	3.22995	3.82505				shControl	shACOT12
	ADAMTS4	0.986533	0.904723	1.10874	1.5362	1.50107	1.66229				53.2567	100.944
	ADAMTS5	0.973092	0.827601	1.19931	2.70354	2.51288	2.90868				54.3123	98.1159
											52.9462	98.4808

## Sheet: Fig. 4
a	Absorbance		fluoresence intensity				b	Apoptotic cell ratio
	Acot12+/+	Acot12-/-	Acot12+/+	Acot12-/-				Acot12+/+	Acot12-/-
	0.988764	0.665834	1.13988	5.76274				3.75	8.7
	0.988764	0.68248	1.21509	2.87584				4.33	7.92
	1.00375	0.68248	1.19925	4.9645				3.8	6.53
	1.01873	0.649188	0.973732	2.41576				4.7	6.42
			0.472046	3.03124
c		mRNA fold change							d	OARSI grade		BODIPY positive
		Acot12+/+			Acot12-/-					Acot12+/+	Acot12-/-	Acot12+/+	Acot12-/-
	Acan	0.996911	0.905262	1.09783	0.202471	0.18744	0.218704			2	4	25.12	55.15
	Col2a1	0.998087	0.925215	1.0767	0.45403	0.41994	0.490889			1	3	30.15	58.94
										1	4	32.51	60.15
	Mmp13	0.957602	0.95359	1.08881	3.94892	3.60746	4.32271			2	5	29.1	62.15
	Adamts4	0.997463	0.914042	1.08849	2.63211	2.43315	2.88223			2	4	35.15	65.9
	Adamts5	0.997961	0.922837	1.0792	1.92272	1.77425	2.0836			3	5	27.66	68.74
										1	4
e	MMP13 positive		ADAMTS4 positive		TUNEL positive
	Acot12+/+	Acot12-/-	Acot12+/+	Acot12-/-	Acot12+/+	Acot12-/-
	24.7863	38.8889	18.92	26.08	5.18	38.88
	34.5679	43.299	13.68	24.32	4.83	21.88
	29.54	40.96	14.51	25.67	2.55	25.33
	27.51	41.55	12.33	30.28	3.05	30.8
	30.48	42.47	20.48	31.14	1.94	28.08
	31.88	45.84	17.69	36.84	2.37	17.99
	28.48	48.15	15.09	22.68	7.14	34.37

## Sheet: Fig. 5
a	BODIPY area				b	FFA level				c	Acetyl CoA level
	Acot12+/+	Acot12-/-				Acot12+/+	Acot12-/-				Acot12+/+	Acot12-/-
	1.07505	4.14493				19.9734	32.2281				30.3479	63.1283
	0.652679	3.42385				19.6785	32.3236				32.1441	62.2302
	0.788792	3.32865				19.7928	32.9079				31.695	62.9038
	1.44288	3.63064
	0.880793	2.55826
	0.898219	3.77919
	0.932982	3.86865
	1.32861	2.06176
d	Acaca expression		Fasn expression		Scd1 expression				e	FASN positive		SCD1 positive
	Acot12+/+	Acot12-/-	Acot12+/+	Acot12-/-	Acot12+/+	Acot12-/-				Acot12+/+	Acot12-/-	Acot12+/+	Acot12-/-
	0.999805	1.82802	0.999882	1.54365	0.999796	4.5672				25.8333	58.7603	29.3103	55.0725
	0.975921	1.61396	0.981232	1.48684	0.975345	4.17057				25.3846	51.5842	28.7234	54.6667
	1.02427	2.07048	1.01889	1.61819	1.02486	5.02441				29.56	55.36	30	47.6923
										21.57	43.22	32.4074	57.377
										24.84	50.117	26.8041	50
										30.14	42.369	30.3922	57.5758
f	OARSI grade		ACOT12 positive			g	MMP13 positive			h	FASN positive		SCD1 positive
	Lenti-con	Lenti-Acot12	Lenti-con	Lenti-Acot12			Lenti-con	Lenti-Acot12			Lenti-con	Lenti-Acot12	Lenti-con	Lenti-Acot12
	3	1	5.48	56.174			24.2	4.15			14.1	2.13	19.34	6.88
	4	2	6.83	49.73			27.11	6.89			11.94	6.61	21.18	7.19
	4	1	7.14	61.54			30.18	9.17			19.23	3.92	17.52	8.16
	3	1	10.88	64.3			21.14	10.35			15.31	5.16	14.39	5.52
	5	1	12.37	63.79			22.06	11.64			13.33	2.98	15.28	7.87
	4	2	9.69	60.1			19.72	8.18			16.8	6.11	14.72	6.14

## Sheet: Fig. 6
a	Acetyl CoA level		Acetyl CoA level				b	Acetyl CoA level				FFA level				TG level
	Non-OA	OA	Control	IL-1β				0	5	10	25	0	5	10	25	0	5	10	25
	192.355	253.085	17.3255	30.3479				17.3255	20.6934	29.0007	45.3909	13.2581	13.3422	14.2267	16.7945	8.50053	8.82745	9.50547	12.5977
	175.565	277.08	16.6519	32.1441				16.6519	20.0198	29.4498	44.7174	13.2103	13.1452	14.0113	16.7295	8.59362	8.69887	9.43724	12.1292
	162.085	249.78	16.8765	31.695				16.8765	18.4481	27.8781	44.0438	13.2833	13.2216	14.1868	16.8255	8.40744	8.76316	9.50547	11.8949
	153.94	243.92
	147.67	268.327
	133.58	283.8
	157.37	291.825
	160.565	287.255
	139.37	300.308
	142.095	241.825
c	Acaca				Fasn				Scd1
	0	5	10	25	0	5	10	25	0	5	10	25
	0.997646	1.67416	2.18895	2.66808	0.997158	1.17458	3.02441	6.01518	0.997421	1.8219	2.43751	3.88862
	0.917168	1.63416	2.12222	2.57817	0.909122	1.14331	2.93394	5.78828	0.913365	1.77852	2.34142	3.74071
	1.08519	1.71514	2.25778	2.76113	1.09372	1.2067	3.11766	6.25098	1.08921	1.86634	2.53754	4.04237
d	Mmp13				Adamts4				Adamts5
	0	5	10	25	0	5	10	25	0	5	10	25
	0.997618	1.27954	1.38406	2.65703	0.997672	2.86302	2.7528	7.76624	0.997643	1.42943	2.09092	5.73219
	1.0857	1.35373	1.50229	2.88438	1.08471	3.14879	3.15898	8.65638	1.08524	1.51078	2.29643	6.29358
	0.916677	1.20942	1.27513	2.4476	0.917622	2.60318	2.39885	6.96763	0.917119	1.35246	1.9038	5.22088
e	OARSI grade		TUNEL positive		MMP13 positive				f	BODIPY positive		FASN positive		SCD1 positive
	Chi-Con	Chi-AcCoA	Chi-Con	Chi-AcCoA	Chi-Con	Chi-AcCoA				Chi-Con	Chi-AcCoA	Chi-Con	Chi-AcCoA	Chi-Con	Chi-AcCoA
	1	2	3.14	10.8	11.8056	35.3846				10	31	16.4706	38.3333	19.1489	31.4607
	2	3	1.28	9.1	14.3791	32.5301				8	43	18.2927	42.7083	22.0588	24.1935
	1	2	4.8	11.3	16.4286	30.2521				6	48	23.0769	37.037	18.1818	35.2941
	1	2	3.62	8.6	12.8205	33.8843				12	32	17.9775	41.5842	19.4805	40.2299
	1	3	2.18	7.6	17.5824	23.5294				15	42	26.3158	35.7143	16.3636	34.1772
	1	2	2.44	9.62	12.8713	29.8508				7	41	19.3182	43.0556	16.8539	36.4706

## Sheet: Fig. 7
a	Absorbance				BODIPY area / DAPI
	IL-1b - Ppara - Acot12 -	IL-1b + Ppara - Acot12 -	IL-1b + Ppara + Acot12 -	IL-1b + Ppara - Acot12 +	IL-1b - Ppara - Acot12 -	IL-1b + Ppara - Acot12 -	IL-1b + Ppara + Acot12 -	IL-1b + Ppara - Acot12 +
	1.01005	0.356784	0.773869	0.673367	1.53402	7.28388	4.479	2.54081
	1	0.356784	0.773869	0.683417	0.598559	6.26218	4.83935	3.4192
	0.98995	0.351759	0.768844	0.688442	1.30619	7.77852	4.76751	3.70279
	1	0.356784	0.768844	0.683417	0.873025	6.0825	2.74668	4.64192
					0.608822	9.17431	3.3985	5.35955
					1.71676	8.68013	2.79803	4.96445
					0.999766	7.02894	3.946	3.67028
					0.362857	11.1657	4.02136	4.96399
b	FFA level				Acetyl CoA level
	IL-1b - Ppara - Acot12 -	IL-1b + Ppara - Acot12 -	IL-1b + Ppara + Acot12 -	IL-1b + Ppara - Acot12 +	IL-1b - Ppara - Acot12 -	IL-1b + Ppara - Acot12 -	IL-1b + Ppara + Acot12 -	IL-1b + Ppara - Acot12 +
	5.08786	10.471	6.95881	6.93241	89.9104	290.34	121.222	93.0799
	5.25692	10.3425	6.91462	6.88921	92.7532	275.936	117.507	85.8158
	5.1893	10.2997	6.78204	7.06201	84.2248	272.335	102.645	89.4479
c	OARSI grade		ACOT12 positive			d	BODIPY positive
	Lenti-Con	HA-Acot12	Lenti-Con	HA-Acot12			Lenti-Con	HA-Acot12
	3	3	23.0769	62.037			58.4906	20.339
	4	2	32.5843	60.2041			57.4074	19.2308
	4	2	23.4375	59.5745			53.4884	26.7606
	4	2	28	65.2778			51.1628	24.5902
e	TUNEL positive		MMP13 positive		ADAMTS4 positive
	Lenti-Con	HA-Acot12	Lenti-Con	HA-Acot12	Lenti-Con	HA-Acot12
	34.6939	12.1951	31.3726	11.9565	21.875	4.91803
	35.1852	5.12821	42.8571	19.0476	20.6897	6.66667
	36.1111	10.6383	39.5349	10.1266	22.5806	7.8125
	32.2581	10.8108	35.8974	16.2791	16.6667	10.3448

## Sheet: Supple. 1
a	OARSI grade			b	BODIPY positive
	Sham	DMM			Sham	DMM
	0	2			2.481	15.62
	0	3			1.624	10.28
	0	2			3.335	14.43
	0	2			2.91	16.19
	0	1			3.83	18.11
	1	3			1.728	12.54

## Sheet: Supple. 3
a	Absorbance					BODIPY area / DAPI						b	Ppara expression
	N.C	Control	Feno	GW	si Ppara	N.C	Control	Feno	GW	si Ppara			N.C	Control	Feno	GW	si Ppara
	1.00422	0.607595	0.886076	0.562278	0.481013	1.28546	5.14742	2.23432	7.03579	9.37223			0.989303	0.494532	0.839978	0.253441	0.285675
	0.987342	0.590717	0.886076	0.555401	0.472574	0.91571	6.41264	2.2668	7.87163	8.48099			0.826447	0.567671	0.713596	0.215715	0.265469
	0.987342	0.582278	0.902954	0.56384	0.489451	0.907923	4.72672	2.17403	8.7048	7.85695			1.18425	0.528779	0.808263	0.297765	0.237363
	1.0211	0.590717	0.919831	0.56384	0.49789	1.2274	5.63197	2.91487	6.49228	7.65583
						0.747963	4.26864	2.0005	6.21285	6.96104
						0.850079	4.45975	2.60875	7.74682	6.76793
						0.954198	3.54092	2.8132	6.72944	6.47827
						1.11127	5.25421	2.03031	7.5902	7.37329
c	Mmp9 expression					Mmp13 expression					Adamts4 expression					Adamts5 expression
	N.C	Control	Feno	GW	si Ppara	N.C	Control	Feno	GW	si Ppara	N.C	Control	Feno	GW	si Ppara	N.C	Control	Feno	GW	si Ppara
	0.98499	154.729	234.688	496.97	353.536	0.995985	106.35	37.4793	43.3462	128.094	0.994839	1.81006	0.826484	2.38557	2.90571	0.996766	3.15209	1.87171	4.59828	3.78141
	0.7957	134.575	206.424	466.534	303.573	0.892316	101.974	35.6748	40.775	125.85	0.878234	1.50185	0.770647	2.19173	2.53728	0.903155	2.86683	1.84639	4.16196	3.51806
	1.21931	177.9	266.822	573.823	411.723	1.1117	112.972	39.3751	46.0795	131.632	1.12693	2.1815	0.909037	2.59655	3.32764	1.10008	3.52565	1.89739	5.08035	4.0834
d	BODIPY area / DAPI
	HC-N	HC-OA veh	HC-OA Feno
	0.533456	7.46356	2.21125
	1.50436	7.30283	2.14889
	0.662949	5.4312	1.87574
	0.523395	11.0041	3.2639
	1.71511	8.19386	3.7937
	1.60867	8.47124	3.69701
	0.831671	6.91712	1.88494
	0.62039	6.23151	2.28531

## Sheet: Supple. 4
a	Size of femur				b	Thickness of tibia				c	Absorbance
	Ppara+/+	Ppara-/-				Ppara+/+	Ppara-/-				Ppara+/+	Ppara-/-
	2.042	2.632				112.386	126.367				0.950495	1.0429
	2.671	2.632				130.173	116.956				0.950495	1.05611
	2.861	2.428				124.914	118.478				1.0231	1.0099
	2.574	2.395				116.148	121.801				1.0231	0.9967
	2.483	2.731				112.453	120.115				1.0363	1.0033
											1.0165	1.0033

[truncated: 10 more sheets: Supple. 5, Supple. 6, Supple. 8, Supple. 9, Supple. 10, Supple. 11, Supple. 12, Supple. 13, Supple. 15, Supple. 16]
